# Supplementary material for: Demulsification of Emulsion Using Heptanoic Acid during Aqueous Enzymatic Extraction and the Characterization of Peanut Oil and Proteins Extracted
Source: Foods. 2023 Sep 22;12(19):3523. doi: 10.3390/foods12193523 (PMC10572140; doi:10.3390/foods12193523)
Supplement: Supplementary file 1 [file foods-12-03523-s001.zip]

Archive with 1 entries (1 files):
- foods-2616777-supplementary.pdf
